# Supplementary material for: The Effect of One Night of Sleep on Mnemonic Discrimination of Emotional Information
Source: Brain Sci. 2023 Mar 2;13(3):434. doi: 10.3390/brainsci13030434 (PMC10046774; doi:10.3390/brainsci13030434)
Supplement: Supplementary file 1 [file brainsci-13-00434-s001.zip]

Archive with 1 entries (1 files):
- brainsci-2203741-supplementary.pdf
